# Supplementary material for: Catastrophic Floods May Pave the Way for Increased Genetic Diversity in Endemic Artesian Spring Snail Populations
Source: PLoS One. 2011 Dec 20;6(12):e28645. doi: 10.1371/journal.pone.0028645 (PMC3243680; doi:10.1371/journal.pone.0028645)
Supplement: Table S1 — Genetic diversity estimates and inbreeding co-efficients for contemporary snails samples across 9 loci. (XLS) [file pone.0028645.s001.xls]

## Sheet: Sheet1
Table S1 Genetic diversity estimates and inbreeding co-efficients for contemporary snails samples across 9 loci
Spring Group /	No. Snails	No. Loci	Mean Allelic	Mean Heterozygosity		FIS
Spring ID			Richness	HO	HE
Bopeechee 004
2002	25	9	7.26656	0.291111	0.303719	0.042
2003	25	9	6.62467	0.310463	0.303563	-0.023
2004	25	9	6.65278	0.248889	0.297914	0.167
2005	20	9	6.15456	0.283041	0.314384	0.102
2006	25	9	6.52978	0.27537	0.301189	0.087
DeadBoy 005
2002	25	9	3.644	0.224444	0.240091	0.066
2003	25	9	4.39989	0.249907	0.25355	0.015
2004	25	9	3.32	0.231111	0.242676	0.049
2005	25	9	3.65311	0.231111	0.253288	0.089
2006	25	9	3.75111	0.248056	0.267785	0.075
Sulphuric 012
2002	25	9	5.02	0.253333	0.295057	0.144
2003	25	9	5.32722	0.35287	0.313971	-0.127
2004	25	9	4.80667	0.313671	0.298946	-0.05
2005	25	9	4.50778	0.271111	0.293514	0.078
2006	25	9	4.62833	0.28	0.303039	0.077
Sulphuric 024
2002	25	9	5.51478	0.275556	0.304445	0.097
2003	25	9	5.49278	0.297778	0.301905	0.054
2004	25	9	5.39944	0.295556	0.295601	0
2005	25	9	4.977	0.261852	0.278115	0.06
2006	25	9	5.30133	0.286667	0.287347	0.002
West Finniss 026
2002	33	9	7.77322	0.31855	0.318682	0
2003	25	9	6.87133	0.317874	0.312229	-0.018
2005	25	9	7.70444	0.33037	0.310554	-0.065
2006	20	9	7	0.286111	0.299929	0.047
FIS values in bold are significant at the p<0.05 level
