# Supplementary material for: Catastrophic Floods May Pave the Way for Increased Genetic Diversity in Endemic Artesian Spring Snail Populations
Source: PLoS One. 2011 Dec 20;6(12):e28645. doi: 10.1371/journal.pone.0028645 (PMC3243680; doi:10.1371/journal.pone.0028645)
Supplement: Table S2 — Posterior probabilities and variances for models assuming various numbers of clusters (K) for each of the five study springs over all years. Statistics for each value of K represent average values over three separate runs. Assignment test inferred pre and post flood clusters represent average values over three separate runs where K = 2. (XLS) [file pone.0028645.s002.xls]

## Sheet: Sheet1
Table S2 Posterior probabilities and variances for models assuming various numbers of clusters (K) for each of the five study springs over all years.
Statistics for each value of K represent average values over three separate runs.
Assignment test inferred pre and post flood clusters represent average values over three separate runs where K = 2.
Bopeechee 004						Inferred Cluster
	K	Ln P(D)	Var[LnP(D)]		Sample Year	PreFlood	PostFlood
	1	-1838.1	13.2		1988	99.4	0.6
	2	-1570.3	69.7		1989	97.3	2.7
	3	-1598.4	181.1		1990	97.4	2.6
	4	-1641	292.4		2002	5.3	94.7
	5	-1624.7	348.2		2003	2.9	97.1
	6	-1659.6	438.9		2004	1.1	98.9
	7	-1708.9	544.9		2005	5.1	94.9
	8	-1697.8	552.2		2006	5.1	94.9
Dead Boy 005						Inferred Cluster
	K	Ln P(D)	Var[LnP(D)]		Sample Year	PreFlood	PostFlood
	1	-1654.7	9.4		1988	89.8	10.2
	2	-1512.8	104.1		1989	89.7	10.3
	3	-1533.1	220.6		1990	92.1	7.9
	4	-1596.1	368.2		1995	24.3	75.7
	5	-1674.2	585.1		2002	13.4	86.6
	6	-1622	509.7		2003	15.8	84.2
	7	-1633.5	529.1		2004	12	88
	8	-1659.8	585.2		2005	6.5	93.5
	9	-1716.6	696.3		2006	14.6	85.4
Sulphuric 012						Inferred Cluster
	K	Ln P(D)	Var[LnP(D)]		Sample Year	PreFlood	PostFlood
	1	-1541.3	8.6		1988/89	51.2	48.8
	2	-1642.5	235.2		1995	49.6	50.4
	3	-1864.4	745.9		2002	50.1	49.9
	4	-1845.4	715		2003	51.5	48.5
	5	-1820.5	664.4		2004	49.4	50.6
	6	-1840	723.5		2005	49.3	50.7
	7	-1761.6	584.8		2006	49.6	50.4
Sulphuric 024						Inferred Cluster
	K	Ln P(D)	Var[LnP(D)]		Sample Year	PreFlood	PostFlood
	1	-1604.8	10		1988	96.9	3.1
	2	-1466.1	95.1		1989	97.5	2.5
	3	-1492.9	216.2		1990	85.4	14.6
	4	-1546.2	330.1		2002	5.9	94.1
	5	-1609.2	432.2		2003	11.9	88.1
	6	-1681.1	610.1		2004	8.6	91.4
	7	-1614.5	512.7		2005	11.5	88.5
	8	-1593.6	444.3		2006	4.5	95.5
West Finniss 026						Inferred Cluster
	K	Ln P(D)	Var[LnP(D)]		Sample Year	PreFlood	PostFlood
	1	-1480.8	15.3		1988	50.6	49.4
	2	-1496.9	218.7		1989	84.9	15.1
	3	-1516.7	345.1		1990	98.5	1.5
	4	-1520.8	371.4		2002	23.4	76.6
	5	-1578.6	497.9		2003	31.8	68.2
	6	-1647.6	640.6		2005	25.4	74.6
	7	-1611.3	575.4		2006	33.1	66.9
