# Supplementary material for: Catastrophic Floods May Pave the Way for Increased Genetic Diversity in Endemic Artesian Spring Snail Populations
Source: PLoS One. 2011 Dec 20;6(12):e28645. doi: 10.1371/journal.pone.0028645 (PMC3243680; doi:10.1371/journal.pone.0028645)
Supplement: Table S3 — Pairwise estimates of FST among springs within years. (XLS) [file pone.0028645.s003.xls]

## Sheet: Sheet1
Table S3 Pairwise estimates of FST among springs within years
Pre Flood Years
1988	88BO004	88DB005	88SS012	88SS024	88WF026
88BO004		0.0179	0.0193	0.0065	0.0812
88DB005	0.2591		0.0285	-0.0042	0.0742
88SS012	0.0292	0.0732		-0.0036	0.1206
88SS024	0.1408	0.3556	0.2207		0.0863
88WF026	0.0304	0.0562	0.0001	0.0079
1989	89BO004	89DB005	89SS012	89SS024	89WF026
89BO004		0.0255	0.1373	0.2192	0.0862
89DB005	0.0225		0.2154	0.2285	0.1512
89SS012	0.0172	0.0023		0.1395	0.0724
89SS024	0.0001	0.0001	0.0105		0.0958
89WF026	0.0112	0.0049	0.1012	0.058
1990	90BO004	90DB005	90SS024	90WF026
90BO004		0.0897	0.0322	0.0051
90DB005	0.02183		0.015	0.0541
90SS024	0.17683	0.451		0.0095
90WF026	0.51867	0.0335	0.24267
Post Flood Years
1995	95DB005	95SS012
95DB005		0.2544
95SS012	0.001
2002	02BO004	02DB005	02SS012	02SS024	02WF026
02BO004		0.3872	0.184	0.0475	0.2228
02DB005	0.0001		0.2751	0.2514	0.2734
02SS012	0.0001	0.0001		0.1108	0.0237
02SS024	0.0002	0.0001	0.0001		0.1051
02WF026	0.0001	0.0001	0.0001	0.0001
2003	03BO004	03DB005	03SS012	03SS024	03WF026
03BO004		0.3526	0.1944	0.1039	0.2511
03DB005	0.0001		0.218	0.1817	0.3195
03SS012	0.0001	0.0001		0.0849	0.0469
03SS024	0.0001	0.0001	0.0001		0.1135
03WF026	0.0001	0.0001	0.0001	0.0001
2004	04BO004	04DB005	04SS012	04SS024
04BO004		0.3753	0.2422	0.1124
04DB005	0.00017		0.2728	0.2319
04SS012	0.00017	0.00017		0.133
04SS024	0.00017	0.00017	0.00017
2005	05BO004	05DB005	05SS012	05SS024	05WF026
05BO004		0.3226	0.2184	0.0765	0.1767
05DB005	0.0001		0.2574	0.2437	0.2667
05SS012	0.0001	0.0001		0.1462	0.0449
05SS024	0.0001	0.0001	0.0001		0.0557
05WF026	0.0001	0.0001	0.0001	0.0001
2006	06BO004	06DB005	06SS012	06SS024	06WF026
06BO004		0.3697	0.1747	0.0599	0.2655
06DB005	0.0001		0.2133	0.31	0.2534
06SS012	0.0001	0.0001		0.1586	0.0653
06SS024	0.0001	0.0001	0.0001		0.167
06WF026	0.0001	0.0001	0.0001	0.0001
FST values across all loci on the upper matrix
P-values for pairwise comparisons across all loci on the lower matrix
Values in bold were significant (P < 0.05) following correction using FDR control
